# Supplementary material for: Resistance of Gram-Negative Bacteria to Eravacycline: A Systematic Review of Data from In Vitro Studies
Source: Pathogens. 2025 Nov 28;14(12):1214. doi: 10.3390/pathogens14121214 (PMC12735846; doi:10.3390/pathogens14121214)
Supplement: Supplementary file 1 [file pathogens-14-01214-s001.zip]

Archive with 3 entries (3 files):
- Supplementary File S1.pdf
- Supplementary File S2. PRISMA_2020_abstract_checklist.pdf
- Supplementary File S3. PRISMA_2020_checklist.pdf
